# Supplementary material for: Effect of hyperbaric oxygen therapy (HBO) on implant-associated osteitis in a femur fracture model in mice
Source: PLoS One. 2018 Jan 29;13(1):e0191594. doi: 10.1371/journal.pone.0191594 (PMC5788341; doi:10.1371/journal.pone.0191594)
Supplement: S1 Table — (XLSX) [file pone.0191594.s001.xlsx]

## Sheet: Alle Gruppen
		Sham vs. Sham HBO	Osteo vs. Osteo HBO	Osteo inf vs. Osteo inf HBO	Osteo vs. Osteo inf	Osteo HBO vs. Osteo inf HBO	Sham vs. Osteo	Data	Test
Bone healing	AP day 7	-	p = 0.71	p = 0.32	p = 0.009 (**)	p = 0.49	-	not normally distributed	Man U
	AP day 14	-	p = 0.6	p = 0.39	p = 0.89	p = 0.04 (*)	-
	AP day 28	p = 0.1	p = 0.99	p = 0.58	p = 0.78	p = 0.09	p = 0.07
	AP day 56	-	-	p = 0.7	p = 0.31	p = 0.29	-
	PINP day 7	-	p = 0.1	p = 0.81	p = 0.007 (**)	p = 0.08	-	not normally distributed	Man U
	PINP day 14	-	p = 0.06	p = 0.86	p = 0.21	p = 0.002 (**)	-
	PINP day 28	p = 0.39	p = 0.17	p = 0.7	p = 0.14	p = 0.11	p = 0.04 (*)
	PINP day 56	-	-	p = 0.89	p = 0.1	p = 0.03	-
Infection	CFU day 7	-	-	p = 0.65	-	-	-	not normally distributed	Man U
	CFU day 14	-	-	p = 0.61	-	-	-
	CFU day 28	-	-	p = 0.09	-	p < 0.0001 (***)	-
	CFU day 56	-	-	p = 0.66	-	-	-
Immune response	PMN % day 7	p = 0.2886	p = 0.54	p = 0.18	p = 0.007 (**)	p < 0.0001 (***)	p = 0.095 (**)	not normally distributed	Man U
	PMN % day 14	p = 0.0589	p = 0.14	p = 0.8	p = 0.009 (**)	p = 0.0002 (***)	p = 0.01 (**)
	PMN % day 28	p < 0.0001 (***)	p = 0.03 (*)	p = 0.08	p = 0.25	p = 0.002 (**)	p < 0.009 (***)
	PMN % day 56	-	-	p = 0.23	p = 0.15	p = 0.02 (*)	-
	cfDNA day 7	p = 0.02 (*)	p = 0.03 (*)	p = 0.87	p = 0.0009 (***)	p < 0.0001 (***)	p = 0.002 (**)	not normally distributed	Man U
	cfDNA day 14	p = 0.0005 (***)	p = 0.29	p = 0.46	p < 0.0001 (***)	p < 0.0001 (***)	p = 0.0005 (***)
	cfDNA day 28	-	p = 0.02 (*)	p = 0.02 (*)	p = 0.16	p < 0.0001 (***)	p = 0.082
	cfDNA day 56	-	p = 0.11	p = 0.18	p = 0.04 (*)	p = 0.54	-
	Il-6 day 7	-	p = 0.56	p = 0.11	p = 0.02 (*)	p < 0.0001 (***)	p = 0.082	not normally distributed	Man U
	Il-6 day 14	-	-	p = 0.87	-	p = 0.001 (**)	-
	Il-6 day 28	-	-	p = 0.39	-	-	-
	Il-6 day 56	-	-	p = 0.45	-	-	-

## Sheet: Inf-HBO vs. Inf
		7d	14d	28d	Daten	Test
Infekt	PMN	p = 0,0324 (*)	p = 0,0792 (n.s.)	p = 0,0966 (n.s.)	normalverteilt	student- t-test
	cfDNA	p = 0,5929 (n.s.)	p = 0,1408 (n.s.)	p = 0,0063 (**)	normalverteilt	student- t-test
	CFU	p = 0,0088 (**)	p = 0,0418 (*)	p = 0,0326 (*)	nicht normalverteilt	ManU
	Il-6	p = 0,2071 (n.s.)	p = 0,3617 (n.s.)	p = 0,2234 (n.s.)	nicht normalverteilt	ManU
Knochenheilung	AP	-	-	p = 0,3805 (n.s)	normalverteilt	student- t-test
	PINP	-	-	p = 0,4179 (n.s.)	nicht normalverteilt	ManU
	Röntgen
