# Supplementary material for: Effect of hyperbaric oxygen therapy (HBO) on implant-associated osteitis in a femur fracture model in mice
Source: PLoS One. 2018 Jan 29;13(1):e0191594. doi: 10.1371/journal.pone.0191594 (PMC5788341; doi:10.1371/journal.pone.0191594)
Supplement: S2 Table — (XLSX) [file pone.0191594.s002.xlsx]

## Sheet: Alle Gruppen
		Units	Sham	Sham HBO	Osteo	Osteo HBO	Osteitis	Osteitis HBO
Bone healing	AP day 7	IU/l	-	-	48.8 ± 8.5	47.3 ± 22	33.1 ± 10.2	41.3 ± 13.9
	AP day 14		-	-	50.2 ± 13.3	49.9 ± 16.7	47.7 ± 13.7	40.7 ± 7.5
	AP day 28		37.9 ± 9.2	45.9 ± 8.7	45.7 ± 9.6	45.1 ± 6.5	42.6 ± 15.3	40.5 ± 13.12
	AP day 56		-	-	63.5 ± 10.7	66.9 ± 14.7	56.7 ± 6.2	58.7 ± 14.6
	PINP day 7	µg/ml	-	-	9 ± 8.9	22.8 ± 21.3	101.7 ± 108.0	122 ± 176.9
	PINP day 14		-	-	12.6 ± 6.3	9.4 ± 10.8	85.8 ± 112.8	51.3 ± 57.3
	PINP day 28		11.9 ± 7.1	15.4 ± 11.5	63.7 ± 197	25.9 ± 32.3	56.6 ± 63.8	42.3 ± 40.2
	PINP day 56		-	-	11.3 ± 14.4	8.7 ± 20.5	137.4 ± 275.5	47.6 ± 79.4
Infection	CFU day 7	CFU/ml	0 ± 0	0 ± 0	0 ± 0	0 ± 0	67060 ± 269690	1157000 ± 526290
	CFU day 14		0 ± 0	0 ± 0	0 ± 0	0 ± 0	69510 ± 236089	126231 ± 299416
	CFU day 28		0 ± 0	0 ± 0	0 ± 0	108.7 ± 521.3	1090 ± 2413	483316 ± 1775000
	CFU day 56		-	-	-	0 ± 0	12.6 ± 25.15	20 ± 57.89
Immune response	PMN % day 7		12.2 ± 1.7	13.8 ± 3.7	20.5 ± 8	19.2 ± 7.9	38.4 ± 23	48.9 ± 23.42
	PMN % day 14		9.5 ± 0.7	8.7 ± 0.9	17.7 ± 8.1	15.2 ± 6.9	41.2 ± 31	44.8 ± 24.9
	PMN % day 28		11.8 ± 1	8.9 ± 1	23.8 ± 12.5	18.2 ± 13.2	30.1 ± 21.5	46.4 ± 28.3
	PMN % day 56		-	-	24 ± 2	-	60.6 ± 34.8	52.1 ± 26.5
	cfDNA day 7		85.3 ± 43.9	156.7 ± 73.9	313.7 ± 285.5	132.5 ± 74.8	706.3 ± 376.5	684.9 ± 448.0
	cfDNA day 14		105.8 ± 47	24.9 ± 18.4	40 ± 29.4	36.7 ± 44.6	441.4 ± 422.8	540.0 ± 437.8
	cfDNA day 28		46.4 ± 16.6	0 ± 0	34.1 ± 31.6	38 ± 125.7	338.7 ± 496.3	800.6 ± 757.6
	cfDNA day 56		-	-	3.8 ± 4.9	10.2 ± 10.3	644.2 ± 618.3	282.6 ± 478.6
	Il-6 day 7		0 ± 0	2 ± 6.7	7.6 ± 20.9	2.3 ± 6.5	106.0 ± 168.9	175 ± 203.8
	Il-6 day 14		0 ± 0	0 ± 0	0 ± 0	0.1 ± 0.6	35.3 ± 51.4	68.1 ± 126.2
	Il-6 day 28		0 ± 0	0 ± 0	0 ± 0	0 ± 0	18 ± 40.9	68.8 ± 149.4
	Il-6 day 56		0 ± 0	-	0 ± 0	0 ± 0	70.2 ± 127.6	16.2 ± 33.4

## Sheet: Inf-HBO vs. Inf
		7d	14d	28d	Daten	Test
Infekt	PMN	p = 0,0324 (*)	p = 0,0792 (n.s.)	p = 0,0966 (n.s.)	normalverteilt	student- t-test
	cfDNA	p = 0,5929 (n.s.)	p = 0,1408 (n.s.)	p = 0,0063 (**)	normalverteilt	student- t-test
	CFU	p = 0,0088 (**)	p = 0,0418 (*)	p = 0,0326 (*)	nicht normalverteilt	ManU
	Il-6	p = 0,2071 (n.s.)	p = 0,3617 (n.s.)	p = 0,2234 (n.s.)	nicht normalverteilt	ManU
Knochenheilung	AP	-	-	p = 0,3805 (n.s)	normalverteilt	student- t-test
	PINP	-	-	p = 0,4179 (n.s.)	nicht normalverteilt	ManU
	Röntgen
